# Supplementary material for: Glycan Epitopes and Potential Glycoside Antagonists of DC-SIGN Involved in COVID-19: In Silico Study
Source: Biomolecules. 2021 Oct 27;11(11):1586. doi: 10.3390/biom11111586 (PMC8615854; doi:10.3390/biom11111586)
Supplement: Supplementary file 1 [file biomolecules-11-01586-s001.zip]

Archive with 2 entries (2 files):
- biomolecules-1395746-supplementary.pdf
- biomolecules-1395746-video_S1.mp4
